# Supplementary material for: Gene Expression and Mutational Profile in BAP-1 Inactivated Melanocytic Lesions of Progressive Malignancy from a Patient with Multiple Lesions
Source: Genes (Basel). 2021 Dec 22;13(1):10. doi: 10.3390/genes13010010 (PMC8774463; doi:10.3390/genes13010010)
Supplement: Supplementary file 1 [file genes-13-00010-s001.zip]

Archive with 3 entries (3 files):
- Suppl Figure 1.jpg
- Suppl Figure 2.jpg
- Suppl table.pdf
